# Supplementary material for: SAP30 Gene Is a Probable Regulator of Muscle Hypertrophy in Chickens
Source: Front Genet. 2021 Sep 27;12:709937. doi: 10.3389/fgene.2021.709937 (PMC8502938; doi:10.3389/fgene.2021.709937)
Supplement: Supplementary Table 1 — Summary of total reads before and after filtering, percentage of uniquely mapped reads and unmapped reads alignedagainst Mus musculus genome assembly (GRCh38.p6) and groups (treated and control). [file Table_1.XLSX]

## Sheet: Sheet1
Supplementary table 1. Summary of total reads before and after filtering, percentage of uniquely mapped reads and unmapped reads aligned against Mus musculus genome assembly (GRCh38.p6) and groups (treated and control).
Sample_id	# of Reads before filtering	# of Reads after filtering	Uniquely mapped reads %	Unmapped reads %	Group
Control_1	38736919	38542475	89.26	4.71	Control
Control_2	33866093	33781795	87.68	6.61	Control
Control_3	30405260	30336267	89.75	4.14	Control
SAP30-knockdown_1	41620336	41516287	89.79	3.72	Treated
SAP30-knockdown_2	36032970	35943011	90.95	3.86	Treated
SAP30-knockdown_3	34529867	34466969	89.46	3.43	Treated
